# Supplementary material for: Photogrammetric determination of movement speed of invasive Indo-Pacific lionfish in the Florida Keys
Source: PeerJ. 2025 Jan 20;13:e18474. doi: 10.7717/peerj.18474 (PMC11756363; doi:10.7717/peerj.18474)
Supplement: Supplemental Information 1 — Column 1 ”Speed” is measured lionfish speed in mm s-1. Column 2 ”Type” is the type of swimming behavior exhibited by the lionfish when the speed was measured, either relaxed, traverse, or strike. [file peerj-13-18474-s001.csv]

Speed	Type
33.74685	Relaxed
45.12285	Relaxed
49.79865	Relaxed
82.19382	Relaxed
48.04248	Relaxed
39.94229	Relaxed
59.44837	Relaxed
63.50426	Relaxed
25.11833	Relaxed
37.04204	Relaxed
36.8957	Relaxed
53.03887	Relaxed
39.55738	Relaxed
52.58675	Relaxed
55.9768	Relaxed
49.87091	Relaxed
30.84114	Relaxed
65.14633	Relaxed
27.78699	Relaxed
66.37172	Relaxed
15.82374	Relaxed
24.48257	Relaxed
41.05532	Relaxed
42.54735	Relaxed
32.92354	Relaxed
148.9644	Traverse
56.56154	Traverse
106.223	Traverse
65.92499	Traverse
101.4619	Traverse
158.4827	Traverse
208.6898	Traverse
158.6909	Traverse
156.6581	Traverse
209.2877	Traverse
160.1246	Traverse
136.8526	Traverse
593.7716	Strike
577.3818	Strike
739.7217	Strike
586.3272	Strike
630.0039	Strike
